# Supplementary material for: De novo, heterozygous, loss‐of‐function mutations in SYNGAP1 cause a syndromic form of intellectual disability
Source: Am J Med Genet A. 2015 Jun 15;167(10):2231–7. doi: 10.1002/ajmg.a.37189 (PMC4744742; doi:10.1002/ajmg.a.37189)
Supplement: Supplementary file 1 — Supporting Information Table S1: Summarizes the available clinical data on the 26 individuals who have been previously‐reported with presumed causative mutations in SYNGAP1, deletions or translocations involving this gene. [file AJMG-167-2231-s002.xls]

## Sheet: Table 1
Category/Individual	1	2	3	4	5	6	7	8	9	10	11	12	13	14	15	16	17	18	19	21	22	23	24	25	26
Reference	Hamdan et al. (2009)	Hamdan et al. (2009)	Hamdan et al. (2009)	Vissers et al. (2010)	Hamdan et al. (2011)	Hamdan et al. (2011)	Hamdan et al. (2011)	Berryer et al. (2013)	Berryer et al. (2013)	Berryer et al. (2013)	Berryer et al. (2013)	Berryer et al. (2013)	De Ligt et al. (2012)	Rauch et al. (2012)	Rauch et al. (2012)	Carvill et al. (2013)	Carvill et al. (2013)	Carvill et al. (2013)	Carvill et al. (2013)	Redin et al. (2014)	Pinto et al. (2010)	Krepischi et al. (2010)	Klitten et al. (2011)	Zollino et al. (2011)	Writzl et al. (2013)
Mutation Details
Description in paper	c.412A>T p.K138X	c.1735C>T p.R579X	c.2438delT p.L813RfsX23	c.1043_1044del p.V348AfsX70	c.2677delC p.Q893RfsX184	c.321_324del p.K108VfsX25	c.2294+1G>A	c.283dupC p.H95PfsXS	c.1084T>C p.W362R	c.1685C>T p.P562L	c.2212_2213del p.S738X	c.2184delC p.N729TfsX31	Chr6(GRCh37):g.33402928G>A NM_006772.2 c.510-1G>A	chr6: g.33410958_33410959insT Thr878Aspfs*60	chr6: g.33405934_33405935delAA Lys418Argfs*54t	p.Lys108Valfs*25	c.389-2A>T	p.Gln702*	p.Tyr805*	chr6: g.33414346G>A c.3583-6G>A p.Val1195Alaf*27 Splice	chr6: 33399849-33512042 112kb	chr6: 33273955-34086729 813kb	ish,t(6;22)(p21.32;q11.2)dn	chr6: 6p21.3del 300kb	chr6: 33356364-33406339
Consequence	Stop gained	Stop Gained	Frameshift	Frameshift	Frameshift	Frameshift	Essential splice site	Frameshift	Nonsynonymous variant	Nonsynonymous variant	Stop gained	Frameshift	Esssential splice site	Frameshift	Frameshift	Frameshift	Esssential splice site	Stop gained	Stop gained	Intronic	Genomic deletion	Genomic deletion	Reciprocal translocation	Genomic deletion	Genomic deletion
Inheritance	de novo	de novo	de novo	de novo	de novo	de novo	de novo	mosaic in father	de novo	de novo	de novo	de novo	de novo	de novo	de novo	de novo	de novo	de novo	de novo	de novo	de novo	de novo	de novo	de novo	de novo
Age (years)	4y 5mo	5y 10mo	12y 2mo	−	3y 8mo	4y	13y 6mo	16y	3y 6mo	4y 3mo	30mo	9y 4mo	7y 8mo	11y 3mo	5y 2mo	18y	11y	26y	33y	6y	−	6y 9mo	25y	5y	9y
Sex	Female	Female	Female	Female	Female	Male	Male	Female	Male	Female	Male	Female	Male	Female	Male	Male	Male	Male	Male	Male	Female	Male	Male	Female	Male
Prenatal Growth
Gestation (weeks)	40	40	40	36	40	40	40	42	40	35	40	39	40	41	41	−	−	−	−	−	−	40	−	38	38
Birthweight (g) [z score]	4000 [1.45]	3600 [0.54]	2800 [-1.4]	2800 [0.39]	2800 [-1.4]	3350 [-0.36]	3900 [0.88]	3700 [0.26]	3950 [0.99]	4000 [1.45]	2918 [-1.38]	3850 [1.43]	−	3759 [0.42 SD]	3160 [-1.05 SD]	−	−	−	−	−	−	3315 [-0.45]	3300	3300 [0.55]	3000 [-0.38]
Head Circumference at birth (cm) [z score])	34.5 [-0.03]	35.7 [0.86]	−	−	33 [-1.2]	34.5 [-0.55]	35.5 [0.23]	−	37 [1.41]	34 [-0.44]	32 [-2.5]	36 [1.18]	−	36 [0.62 SD]	36 [-0.01 SD]	−	−	−	−	−	−	−	−	35 (0.37)	32 [-2.5]
NICU Admission	−	−	−	−	−	−	−	−	−	−	−	−	−	−	−	−	−	−	−	−	−	−	−	−	−
Postnatal Growth
Age When Measured	4y 5mo	5y 10mo	12y 2mo	11mo	3y 8mo	4y	13y 6mo	14y 5mo	2y 6mo	2y 10	2y 6mo	9y 4mo	7y 8mo	11y 3mo	5y 2mo	−	−	−	−	−	−	6y 9mo	−	3y	9y
Height (cm) [z score]	104 [-0.13]	108.7 [-1.1]	141.5 [-1.2]	70 [-1.1]	95 [-1.09]	−	148 [-1.3]	155.5 [-0.84]	89.5 [-0.51]	94 [0.22]	88.3 [-0.86]	− [75]	128 [-0.5 SD]	147 [0.02 SD]	105 [-1.39 SD]	−	−	−	−	−	−	115 [-1.1]	−	86 [-2.36]	138 [0.81]
Weight (kg) [z score]	21.9 [1.82]	18 [-0.82]	39.1 [-0.27]	−	13.4 [-1.26]	−	45.8 [0.03]	46.2 [-0.72]	15 [0.89]	18.9 [2.57]	11.88 [-1.22]	− [75]	26 [0 SD]	−	−	−	−	−	−	−	−	−	−	11.2 [-2.12]	25 [-0.88]
Head Circumference (cm) [z score])	48.3 [-2.5]	52 [0.08]	52 [-1.8]	46.3 [0.15]	47 [-3.2]	48.4 [-2.6]	52.5 [-1.9]	50 [-3.09] [aged 10y 7mo]	50.5 [-0.32]	51.8 [1.36]	45.7 [-3.8]	− [75]	50 [-1.5 SD]	54.5 [1.61 SD]	52 [-0.01 SD]	−	−	−	−	−	−	53 [-0.29]	−	48.4 [-1.6]	51 [-2.0]
Facial dysmorphology	Left facial hypoplasia associated with torticollis (no photograph published)	Said to be non-dysmorphic (no photograph published)	Said to be non-dysmorphic (no photograph published)	High forehead, upslanting palpebral fissures, mild hypertelorism, epicanthic folds, low nasal birdge & full lips (no photograph published)	Tends to keep mouth open, but said to be non-dysmorphic (no photograph published)	Said to be non-dysmorphic (no photograph published)	Said to be non-dysmorphic (no photograph published)	Said to be non-dysmorphic (no photograph published)	Said to be non-dysmorphic (no photograph published)	Said to be non-dysmorphic (no photograph published)	Thickened helices & crumpled out helix (no photograph published)	Said to be non-dysmorphic (no photograph published)	Said to be non-dysmorphic (no photograph published)	No comment & no photographs published	Short nose, full lips & large ears (photograph published)	No comment & no photographs published	No comment & no photographs published	No comment & no photographs published	No comment & no photographs published	No comment & no photographs published	No comment & no photographs published	Long face, high forehead & hypoplastic auricles (no photographs published)	Said to be non-dysmorphic (no photograph published)	Frontal bossing, small auricles with bilateral lobular pit, epicanthic folds, flat philtrum, midface hypoplasia, deep midline furrow of tongue, tented upper lip & full lower lip (photograph published)	Downslanting palpebral fissures (photograph published)
Neurology, Behavior, Development
Intellectual Disability	Moderate	Moderate	Moderate	Mild-to-moderate	Moderate-to-severe	Moderate-to-severe	Moderate-to-severe	Moderate	Moderate	Mild	Moderate	Moderate-to-severe	Moderate-to-severe	Moderate	Moderate-to-severe	Moderate	Severe	Moderate	Severe	Moderate	−	Moderate	−	−	−
Sat Unaided (months)	−	−	−	19	−	−	−	6	−	−	9	−	12	15	17	−	−	−	−	−	−	6.5	−	−	10
Walked Unaided (months)	24	21	24	−	22	17	24	10.5	30	15	21	26	22	24	36	−	−	−	−	−	−	16	36	48	29
Speech	Less than ten single words at 4y 5mo	Two word phrases at 5y 10mo	Incomplete sentences at 12y 2mo	NYA	NYA	Ten words at 2y 8mo	3-4 word telegraphic sentences	1st words 12-18mo; sentences at 4y	NYA	1st words 2y 5mo; using 50 words at 4y	NYA	1st words 5y; now able to speak in short sentences	NYA	NYA	NYA	−	−	−	−	NYA	Delayed	Few isolated words at 6y 9mo	NYA	Few words at 48mo	Few simple words at 9y
Behavior	−	−	−	−	Maladaptive behaviours; hyperactivity; aggressive (self & others); mood swings	Hyperactivity; impulsivity; aggressive (self & others); transitions difficult	Irritability & mood instability	Problematic	−	Irritability & auto-mutilation	Easily frustrated; head banging	−	Self-mutilation & spontaneous laughter	−	−	−	−	−	−	Aggression (self & others); stereotypic movements	Poor social interaction	Hyperactive with attention deficit	−	Poor social interaction, stereotypies	Sociable
Autism	−	−	−	−	−	No	Yes	−	Yes	Yes	−	Yes	−	−	−	Yes	Yes	−	−	−	Yes	−	Yes	−	No
Sleep disturbance	−	−	−	−	Yes	−	−	−	−	Yes	−	−	−	−	−	−	−	−	−	−	−	−	−	Yes	−
Hypotonia	Yes	Yes	−	Yes	Yes	−	−	−	Yes	−	Yes	−	−	−	−	−	−	−	−	−	−	−	−	Yes	Yes
Seizures	Yes	Yes	No	Yes	Yes	Yes	No	Yes	Yes	No	Yes	Yes	Yes	−	−	−	−	−	−	−	Yes	No	Yes	Yes	Yes
Seizure age-of-onset	15mo	28mo	−	4y	29mo	24mo	−	18mo	2y 8mo	−	3y	3y 2mo	5y	−	−	−	6mo	18mo	2y	−	−	−	13mo	3mo	4y
Seizure type	Febrile & afebrile generalised tonic-clonic; partial complex	Myoclonic-atonic	−	−	Head drop with loss of contact; absence	Myoclonic jerks of trunk with loss of contact	−	Myoclonic absences; absences; myoclonic seizures	Drop attacks; absences	−	Absences	Drop attacks; absences	−	−	−	Epileptic encephalopathy; focal dyscognitive	Epileptic encephalopathy; absences; tonic-clonic	Epileptic encephalopathy; febrile; absences; aura; focal dyscognitive; myoclonic jerks; non-convulsive status; tonic-clonic	Lennox-Gestault syndrome; atonic; atypical absence; myoclonic jerks; non-convulsive status; tonic; tonic-clonic	−	−	−	Absences; winking, eye & head deviation; head nodding; drop attacks often with arm myoclonus	Myoclonic jerks, atonic attacks, atypcial absences; Lennox-Gestaut syndrome	Absence
Gait	−	−	−	−		−	−	−	−	−	Unsteady	Ataxic with truncal titubation	−	−	−	−	−	−	−	−	−	−	−	−	Clumsy
Brain MRI	Normal	Normal	Normal	Mild delay of myelination	Normal	Mildly enlarged ventricles suggestive of atrophy	Normal	Normal	Normal	−	Normal	Normal	Normal	−	−	−	−	−	−	−	−	Normal	−	Normal	Normal
Skeletal Issues	−	−	−	−	−	−	−	−	−	−	5th finger clinodactyly	−	−	−	−	−	−	−	−	−	−	Slightly depressed sternum, general joint hyperextensibility/dislocation, flat feet	−	Small feet with crowding of toes	−
Other Issues	Congenital torticollis; strabismus	−	−	−	−	−	Unilateral intermittent spasmus nutans & nystagmus (resolved)	−	−	−	Significant feeding difficulties (ng fed); constipation	Increased tone in legs	−	−	−	−	−	−	−	Cerebellar syndrome	−	Retractile testes, single palmar creases	−	Pancreatitis, pancreatic cyst, upper gut malrotation, intestinal hypomobility; supernumerary nipple	Strabismus
Key: NYA – not yet achieved
